# Supplementary material for: Proteomic Changes during MCMV Infection Revealed by iTRAQ Quantitative Proteomic Analysis in Maize
Source: Int J Mol Sci. 2019 Dec 19;21(1):35. doi: 10.3390/ijms21010035 (PMC6981863; doi:10.3390/ijms21010035)
Supplement: Supplementary file 1 [file ijms-21-00035-s001.zip]

Archive with 8 entries (7 files):
- ijms-652724-publish supplementary/
- ijms-652724-publish supplementary/Table S1-List of all upregulated DEPs in the M-Mock comparsion.xls
- ijms-652724-publish supplementary/Table S2-List of all downregulated DEPs in the M-mock comparsion.xls
- ijms-652724-publish supplementary/Table S3-DEPs related to ribosome.xls
- ijms-652724-publish supplementary/Table S4-DEPs related to responses to biotic stimus and defense responses.xls
- ijms-652724-publish supplementary/Table S5-DEPs related to responses to  oxidation-reduction.xls
- ijms-652724-publish supplementary/Table S6-DEPs related to responses to cell redox homeostasis.xlsx
- ijms-652724-publish supplementary/Table S7-Primers used for qRT-PCR.doc
