# Supplementary material for: Proteomic Changes during MCMV Infection Revealed by iTRAQ Quantitative Proteomic Analysis in Maize
Source: Int J Mol Sci. 2019 Dec 19;21(1):35. doi: 10.3390/ijms21010035 (PMC6981863; doi:10.3390/ijms21010035)
Supplement: Supplementary file 1 [file ijms-21-00035-s001.zip › ijms-652724-publish supplementary/Table S3-DEPs related to ribosome.xls]

## Sheet: Sheet1
Protein_ID	Mean_Ratio_M-VS-Mock	NCBInr Description	Swissprot Description	KOG Function-Description
GRMZM2G152573_P04	2.53	60S ribosomal protein L34 [Zea mays]	-	60s ribosomal protein L34
GRMZM2G044800_P02	2.53	unknown [Zea mays]	40S ribosomal protein S11 OS=Zea mays GN=RPS11 PE=2 SV=1	40S ribosomal protein S11
GRMZM2G427468_P01	2.28	uncharacterized protein LOC100274530 [Zea mays]	-	60s ribosomal protein L15/L27
GRMZM5G813584_P03	2.14	60S ribosomal protein L11-1 [Zea mays]	-	60S ribosomal protein L11
GRMZM2G030228_P02	2.13	40S ribosomal protein S8 [Zea mays]	40S ribosomal protein S8 OS=Zea mays GN=RPS8 PE=2 SV=2	40S ribosomal protein S8
GRMZM2G145496_P01	2.11	unknown [Zea mays]	-	Mitochondrial ribosomal protein MRP7 (L2)
GRMZM2G089421_P01	2.11	uncharacterized protein LOC100281780 [Zea mays]	-	60S ribosomal protein L21
GRMZM2G006293_P01	2.02	40S ribosomal protein S27a [Zea mays]	Ubiquitin-40S ribosomal protein S27a OS=Zea mays GN=UBF9 PE=2 SV=2	Ubiquitin/40S ribosomal protein S27a fusion
GRMZM2G043212_P01	1.92	uncharacterized protein LOC100192010 [Zea mays]	-	Mitochondrial/chloroplast ribosomal protein L13
GRMZM2G100403_P02	1.89	uncharacterized protein LOC100382075 [Zea mays]	-	Ribosomal protein RPL1/RPL2/RL4L4
GRMZM2G014444_P01	1.81	hypothetical protein ZEAMMB73_Zm00001d016200 [Zea mays]	-	60S ribosomal protein L11
GRMZM2G116135_P01	1.78	60S ribosomal protein L19-3 [Zea mays]	60S ribosomal protein L19 (Fragment) OS=Zea mays GN=RPL19 PE=2 SV=1	60s ribosomal protein L19
GRMZM2G063617_P01	1.75	60S ribosomal protein L22-2 [Zea mays]	-	60S ribosomal protein L22
AC234157.1_FGP002	1.75	lethal embryo mutant 1 [Zea mays]	-	Mitochondrial/chloroplast ribosomal protein S9
GRMZM2G164965_P01	1.68	uncharacterized protein LOC100273366 precursor [Zea mays]	-	Mitochondrial/chloroplast ribosomal protein L15/L10
GRMZM2G096690_P01	1.66	unnamed protein product [Coffea canephora]	-	Ubiquitin-like/40S ribosomal S30 protein fusion
GRMZM2G159237_P01	1.64	40S ribosomal protein SA isoform X1 [Zea mays]	-	40S ribosomal protein SA (P40)/Laminin receptor 1
GRMZM2G540403_P01	1.63	Peroxisomal nicotinamide adenine dinucleotide carrier [Zea mays]	-	Mitochondrial/chloroplast ribosomal protein L4
GRMZM2G047732_P01	1.63	ubiquitin-40S ribosomal protein S27a [Sorghum bicolor]	Ubiquitin-40S ribosomal protein S27a OS=Zea mays GN=UBF9 PE=2 SV=2	Ubiquitin/40S ribosomal protein S27a fusion
GRMZM2G701020_P01	1.6	prpl35-1 protein [Zea mays]	-	-
GRMZM2G178341_P01	1.58	40S ribosomal protein S18 [Zea mays]	Ribosomal protein S13, mitochondrial OS=Zea mays GN=RPS13 PE=3 SV=2	Ribosomal protein S18
AC210013.4_FGP019	1.56	40S ribosomal protein S2-3 [Zea mays]	-	40S ribosomal protein S2/30S ribosomal protein S5
GRMZM2G126594_P01	1.54	60S ribosomal protein L17 [Zea mays]	60S ribosomal protein L17 OS=Zea mays GN=RPL17 PE=2 SV=1	60S ribosomal protein L22
GRMZM2G171444_P01	1.52	ribosomal protein L19 [Zea mays]	-	Mitochondrial/chloroplast ribosomal protein L19
GRMZM2G096123_P04	1.51	60S ribosomal protein L27a-3 [Zea mays]	-	60s ribosomal protein L15/L27
GRMZM2G177098_P03	1.48	60S ribosomal protein L35a-1 [Sorghum bicolor]	-	60S ribosomal protein L35A/L37
GRMZM2G148744_P02	1.47	60S ribosomal protein L17 [Zea mays]	60S ribosomal protein L17 OS=Zea mays GN=RPL17 PE=2 SV=1	60S ribosomal protein L22
GRMZM2G152599_P01	1.41	30S ribosomal protein S16 [Zea mays]	30S ribosomal protein S16, chloroplastic OS=Zea mays GN=rps16 PE=3 SV=1	Mitochondrial/chloroplast ribosomal protein S16
GRMZM2G327564_P01	1.4	60S ribosomal protein L26-1 [Zea mays]	-	60S ribosomal protein L26
GRMZM2G050460_P02	1.35	uncharacterized protein LOC100502201 [Zea mays]	60S ribosomal protein L30 OS=Zea mays GN=RPL30 PE=3 SV=1	60S ribosomal protein L30
GRMZM2G156027_P01	1.34	hypothetical protein BRADI_1g47501 [Brachypodium distachyon]	60S ribosomal protein L39 OS=Zea mays GN=RPL39 PE=3 SV=1	60s ribosomal protein L39
GRMZM2G110952_P03	1.34	Pentatricopeptide repeat-containing protein mitochondrial [Zea mays]	-	FOG: PPR repeat
GRMZM2G010991_P01	1.32	uncharacterized protein LOC100283364 [Zea mays]	-	60S ribosomal protein L22
GRMZM2G153476_P03	1.32	uncharacterized protein LOC100283244 [Zea mays]	Ribosomal protein S13, mitochondrial OS=Zea mays GN=RPS13 PE=3 SV=2	Ribosomal protein S18
GRMZM2G142097_P02	1.31	unknown [Zea mays]	-	Ubiquitin C-terminal hydrolase
GRMZM2G043737_P05	1.28	uncharacterized protein LOC100276789 isoform X1 [Zea mays]	-	40s ribosomal protein s10
GRMZM2G058681_P06	1.27	50S ribosomal protein L14 [Zea mays]	50S ribosomal protein L14, chloroplastic OS=Zea mays GN=rpl14 PE=1 SV=2	60S ribosomal protein L14/L17/L23
GRMZM2G170870_P01	1.27	50S ribosomal protein L6 [Zea mays]	-	Mitochondrial/chloroplast ribosomal protein L6
GRMZM2G092296_P01	1.26	40S ribosomal protein S20 isoform X1 [Zea mays]	40S ribosomal protein S20 (Fragment) OS=Zea mays GN=RPS20 PE=2 SV=1	40S ribosomal protein S20
GRMZM2G166659_P01	1.24	60S ribosomal protein L23a [Zea mays]	-	60s ribosomal protein L23
GRMZM2G162200_P01	0.74	ribulose bisphosphate carboxylase/oxygenase activase, chloroplastic precursor [Zea mays]	Ribulose bisphosphate carboxylase/oxygenase activase, chloroplastic OS=Zea mays GN=RCA1 PE=2 SV=3	26S proteasome regulatory complex, ATPase RPT4
GRMZM2G360021_P01	0.73	50S ribosomal protein L12, chloroplastic [Zea mays]	-	Mitochondrial/chloroplast ribosomal protein L12
GRMZM5G826801_P01	0.68	uncharacterized protein LOC107275245 [Zea mays]	-	Mitochondrial/chloroplast ribosomal protein L12
GRMZM2G066460_P01	0.65	unknown [Zea mays]	60S acidic ribosomal protein P0 OS=Zea mays GN=RP-P0 PE=1 SV=3	60S acidic ribosomal protein P0
GRMZM2G158034_P01	0.64	uncharacterized protein LOC100272255 [Zea mays]	40S ribosomal protein S13 OS=Zea mays GN=RPS13 PE=2 SV=1	40S ribosomal protein S13
GRMZM2G047513_P01	0.63	30S ribosomal protein S10, chloroplastic [Zea mays]	-	40S ribosomal protein S20
GRMZM2G114954_P01	0.63	60S acidic ribosomal protein P2B [Zea mays]	60S acidic ribosomal protein P2B OS=Zea mays GN=RPP2B PE=1 SV=1	60S acidic ribosomal protein P2
GRMZM5G852185_P04	0.57	uncharacterized LOC100216794 [Zea mays]	40S ribosomal protein S13 OS=Zea mays GN=RPS13 PE=2 SV=1	40S ribosomal protein S13
GRMZM5G806488_P01	0.57	ribosomal protein S7 (chloroplast) [Zea mays]	30S ribosomal protein S7, chloroplastic OS=Zea mays GN=rps7-A PE=3 SV=2	Ribosomal protein S7
GRMZM5G851698_P02	0.26	ribosomal protein s6 RPS6-2 [Zea mays]	-	40S ribosomal protein S6
