# Supplementary material for: Proteomic Changes during MCMV Infection Revealed by iTRAQ Quantitative Proteomic Analysis in Maize
Source: Int J Mol Sci. 2019 Dec 19;21(1):35. doi: 10.3390/ijms21010035 (PMC6981863; doi:10.3390/ijms21010035)
Supplement: Supplementary file 1 [file ijms-21-00035-s001.zip › ijms-652724-publish supplementary/Table S4-DEPs related to responses to biotic stimus and defense responses.xls]

## Sheet: Sheet1
Protein_ID	Mean_Ratio_M-VS-Mock	NCBInr Description	Swissprot Description	KOG Function-Categories
GRMZM2G122607_P01	2.11	WD repeat-containing protein domain phosphoinositide-interacting protein 3 [Zea mays]	-	Function unknown
GRMZM2G018417_P01	2.02	outer mitochondrial membrane protein porin [Zea mays]	Outer plastidial membrane protein porin OS=Zea mays GN=POR1 PE=2 SV=1	Inorganic ion transport and metabolism
GRMZM2G124455_P01	1.77	superoxide dismutase [Mn] 3.4, mitochondrial precursor [Zea mays]	Superoxide dismutase [Mn] 3.4, mitochondrial OS=Zea mays GN=SODA.3 PE=2 SV=1	Inorganic ion transport and metabolism
GRMZM2G163129_P01	1.72	putative glucan 13-alpha-glucosidase isoform X1 [Zea mays]	-	Carbohydrate transport and metabolism;Cell wall/membrane/envelope biogenesis;Posttranslational modification, protein turnover, chaperones
GRMZM2G089317_P02	1.66	NFU3 [Zea mays]	-	Posttranslational modification, protein turnover, chaperones
GRMZM2G181192_P03	1.6	unknown [Zea mays]	-	Carbohydrate transport and metabolism
GRMZM2G048194_P02	1.58	erwinia induced protein 1 precursor [Zea mays]	-	-
GRMZM2G025171_P01	1.53	ATP synthase delta chain isoform X1 [Zea mays]	-	Energy production and conversion
GRMZM2G034575_P01	1.53	putative glucan 13-alpha-glucosidase [Zea mays]	-	Carbohydrate transport and metabolism;Cell wall/membrane/envelope biogenesis;Posttranslational modification, protein turnover, chaperones
GRMZM2G071575_P01	1.38	lipid transfer protein precursor [Zea mays]	-	-
GRMZM2G049155_P03	1.31	r-interacting factor1 [Zea mays]	-	General function prediction only
GRMZM2G148281_P01	1.31	uncharacterized protein LOC732830 [Zea mays]	-	Energy production and conversion;General function prediction only
GRMZM2G156861_P01	1.28	lipoxygenase [Zea mays]	-	-
GRMZM2G129189_P01	1.25	endochitinase PR4 precursor [Zea mays]	Endochitinase B (Fragment) OS=Zea mays PE=1 SV=1	General function prediction only
GRMZM2G428391_P01	1.24	heat shock cognate 70 kDa protein 2 [Zea mays]	Heat shock 70 kDa protein OS=Zea mays GN=HSP70 PE=3 SV=2	Posttranslational modification, protein turnover, chaperones
GRMZM2G060702_P03	1.22	actin-depolymerizing factor 3 [Zea mays]	Actin-depolymerizing factor 3 OS=Zea mays GN=ADF3 PE=1 SV=1	Cytoskeleton
GRMZM2G042443_P01	1.21	RNA-dependent DNA polymerase [Zea mays]	-	RNA processing and modification
GRMZM2G040095_P02	0.8	lipoxygenase 6 [Zea mays]	-	-
GRMZM2G015967_P01	0.78	peptidyl-prolyl cis-trans isomerase [Zea mays]	-	Posttranslational modification, protein turnover, chaperones
GRMZM2G119705_P01	0.78	ribosome-inactivating protein2 [Zea mays]	Ribosome-inactivating protein 9 OS=Zea mays GN=CRIP9 PE=1 SV=1	-
GRMZM2G047219_P01	0.75	NAD(P)-binding Rossmann-fold superfamily protein [Zea mays]	-	Carbohydrate transport and metabolism
GRMZM6G300210_P01	0.73	inorganic pyrophosphatase [Zea mays]	Soluble inorganic pyrophosphatase OS=Zea mays GN=IPP PE=2 SV=1	Energy production and conversion
GRMZM2G090718_P01	0.72	pyrophosphate-energized proton pump 1 [Zea mays]	-	Energy production and conversion
GRMZM2G112057_P01	0.68	calcium-dependent protein kinase [Zea mays]	Calcium-dependent protein kinase 2 OS=Zea mays GN=CPK2 PE=2 SV=1	Signal transduction mechanisms
GRMZM2G038365_P01	0.67	cytochrome b6-f complex iron-sulfur subunit [Zea mays]	Cytochrome b-c1 complex subunit Rieske, mitochondrial OS=Zea mays PE=2 SV=1	Energy production and conversion
GRMZM2G162529_P01	0.66	uncharacterized protein LOC100282845 [Zea mays]	-	Signal transduction mechanisms;Cytoskeleton
GRMZM2G463280_P01	0.55	uncharacterized protein LOC100281866 [Zea mays]	-	Signal transduction mechanisms;Cytoskeleton
GRMZM2G159250_P02	0.51	Ribosome-recycling factor chloroplastic [Zea mays]	-	Translation, ribosomal structure and biogenesis
GRMZM2G162748_P01	0.42	iron-sulfur protein 2 [Zea mays]	Cytochrome b-c1 complex subunit Rieske, mitochondrial OS=Zea mays PE=2 SV=1	Energy production and conversion
GRMZM2G162748_P01	0.42	iron-sulfur protein 2 [Zea mays]	Cytochrome b-c1 complex subunit Rieske, mitochondrial OS=Zea mays PE=2 SV=1	Energy production and conversion
