# Supplementary material for: Proteomic Changes during MCMV Infection Revealed by iTRAQ Quantitative Proteomic Analysis in Maize
Source: Int J Mol Sci. 2019 Dec 19;21(1):35. doi: 10.3390/ijms21010035 (PMC6981863; doi:10.3390/ijms21010035)
Supplement: Supplementary file 1 [file ijms-21-00035-s001.zip › ijms-652724-publish supplementary/Table S5-DEPs related to responses to oxidation-reduction.xls]

## Sheet: Sheet1
Protein_ID	Mean_Ratio_M-VS-Mock	NCBInr Description	Swissprot Description	KOG Function-Description
GRMZM2G142863_P01	2.38	2-oxoglutarate dehydrogenase E1 component [Zea mays]	-	2-oxoglutarate dehydrogenase, E1 subunit
GRMZM2G329047_P01	2.1	photosystem I reaction center subunit V [Zea mays]	-	-
GRMZM2G089121_P02	1.91	disulfide oxidoreductase/ monooxygenase [Zea mays]	-	Flavin-containing monooxygenase
GRMZM2G125575_P01	1.89	photosystem II protein V (plastid) [Oryza sativa Japonica Group]	Cytochrome b559 subunit alpha OS=Zea mays GN=psbE PE=3 SV=2	-
GRMZM2G432128_P01	1.88	isocitrate dehydrogenase1 [Zea mays]	-	NADP-dependent isocitrate dehydrogenase
GRMZM2G132903_P01	1.78	glyoxysomal fatty acid beta-oxidation multifunctional protein MFP-a isoform X1 [Zea mays]	-	Hydroxyacyl-CoA dehydrogenase/enoyl-CoA hydratase
GRMZM2G060898_P01	1.76	cytochrome b6 (chloroplast) [Zea mays]	Cytochrome b6 OS=Zea mays GN=petB PE=2 SV=2	Cytochrome b
GRMZM2G427369_P01	1.7	photosystem II protein D1 (chloroplast) [Zea mays]	Photosystem II protein D1 OS=Zea mays GN=psbA PE=1 SV=1	-
GRMZM2G001653_P01	1.69	uncharacterized protein LOC100283848 [Zea mays]	-	-
GRMZM5G864319_P01	1.66	Acyl-coenzyme A oxidase [Zea mays]	-	Acyl-CoA oxidase
GRMZM5G854613_P01	1.55	hypothetical protein ZEAMMB73_Zm00001d053308 [Zea mays]	-	Hydroxyacyl-CoA dehydrogenase/enoyl-CoA hydratase
GRMZM2G025171_P01	1.53	ATP synthase delta chain isoform X1 [Zea mays]	-	Mitochondrial F1F0-ATP synthase, subunit OSCP/ATP5
GRMZM2G079538_P03	1.51	dihydrolipoyllysine-residue succinyltransferase component of 2-oxoglutarate dehydrogenase complex isoform X4 [Zea mays]	-	Dihydrolipoamide succinyltransferase (2-oxoglutarate dehydrogenase, E2 subunit)
GRMZM5G856777_P01	1.5	photosystem II 44 kDa protein (chloroplast) [Zea mays]	Photosystem II CP43 reaction center protein OS=Zea mays GN=psbC PE=1 SV=1	-
GRMZM2G074122_P01	1.48	phosphoenolpyruvate carboxylase isoform X1 [Zea mays]	Phosphoenolpyruvate carboxylase 2 OS=Zea mays GN=PEP4 PE=2 SV=1	-
GRMZM2G098370_P02	1.48	uncharacterized protein LOC100382295 isoform X1 [Zea mays]	-	UDP-glucose pyrophosphorylase
GRMZM2G427557_P01	1.47	cytochrome b6/f complex subunit IV (chloroplast) [Sorghum timorense]	Cytochrome b6-f complex subunit 4 OS=Zea mays GN=petD PE=2 SV=2	Cytochrome b
GRMZM2G092862_P01	1.44	uncharacterized protein LOC103649319 [Zea mays]	-	Uncharacterized conserved protein
GRMZM5G808939_P01	1.43	photosystem II 47 kDa protein (chloroplast) [Zea mays]	Photosystem II CP47 reaction center protein OS=Zea mays GN=psbB PE=3 SV=1	-
GRMZM2G146965_P01	1.4	hypothetical protein [Zea mays]	-	-
GRMZM2G173040_P02	1.38	electron transfer flavoprotein beta-subunit isoform X1 [Zea mays]	-	Electron transfer flavoprotein, beta subunit
GRMZM2G377855_P01	1.34	photosystem I reaction center subunit V [Zea mays]	-	-
GRMZM2G148281_P01	1.31	uncharacterized protein LOC732830 [Zea mays]	-	NADH:flavin oxidoreductase/12-oxophytodienoate reductase
GRMZM2G044247_P01	1.28	uncharacterized protein LOC100284607 [Zea mays]	-	-
GRMZM2G025366_P02	1.28	isocitrate dehydrogenase [NAD] regulatory subunit 1, mitochondrial [Zea mays]	-	Isocitrate dehydrogenase, gamma subunit
GRMZM2G121494_P01	1.28	PGR5 [Zea mays]	-	-
GRMZM2G064799_P02	1.28	uncharacterized protein LOC100279930 [Zea mays]	-	Succinate dehydrogenase, flavoprotein subunit
GRMZM2G077415_P01	1.23	uncharacterized protein LOC100193491 [Zea mays]	L-lactate dehydrogenase OS=Zea mays PE=2 SV=1	NAD-dependent malate dehydrogenase
GRMZM5G815553_P01	0.81	photosystem I subunit VII (chloroplast) [Zea mays]	Photosystem I iron-sulfur center OS=Zea mays GN=psaC PE=3 SV=3	-
AC234522.1_FGP005	0.8	uncharacterized protein LOC100276340 [Zea mays]	-	-
GRMZM5G877110_P01	0.78	cytochrome b559 beta chain (chloroplast) [Oryza sativa Indica Group]	Cytochrome b559 subunit beta OS=Zea mays GN=psbF PE=3 SV=1	-
GRMZM2G081883_P01	0.75	cytochrome c [Zea mays]	Cytochrome c OS=Zea mays PE=1 SV=1	Cytochrome c
GRMZM2G050159_P01	0.74	membrane protein isoform X1 [Zea mays]	-	Predicted membrane protein, contains DoH and Cytochrome b-561/ferric reductase transmembrane domains
GRMZM2G073054_P01	0.73	1,4-alpha-glucan-branching enzyme 2, chloroplastic/amyloplastic-like [Zea mays]	1,4-alpha-glucan-branching enzyme 2, chloroplastic/amyloplastic OS=Zea mays GN=SBE1 PE=1 SV=1	1,4-alpha-glucan branching enzyme/starch branching enzyme II
GRMZM2G043162_P01	0.73	ferredoxin [Zea mays]	Ferredoxin-5, chloroplastic OS=Zea mays GN=FDX5 PE=2 SV=1	-
GRMZM2G161245_P01	0.72	uncharacterized protein LOC100193743 [Zea mays]	L-lactate dehydrogenase OS=Zea mays PE=2 SV=1	NAD-dependent malate dehydrogenase
GRMZM2G110714_P01	0.7	uncharacterized protein LOC100384708 isoform X1 [Zea mays]	Phosphoenolpyruvate carboxylase 2 OS=Zea mays GN=PEP4 PE=2 SV=1	-
GRMZM2G122793_P01	0.67	ferredoxin-thioredoxin reductase catalytic chain, chloroplastic [Zea mays]	Ferredoxin-thioredoxin reductase catalytic chain, chloroplastic OS=Zea mays GN=FTRC PE=2 SV=1	-
GRMZM2G032253_P01	0.65	electron carrier/ electron transporter/ iron ion binding protein [Zea mays]	-	-
GRMZM2G115621_P01	0.6	NADH ubiquinone oxidoreductase B22-like subunit [Zea mays]	-	NADH:ubiquinone oxidoreductase, NDUFB9/B22 subunit
GRMZM2G071450_P01	0.48	plastocyanin, chloroplastic [Zea mays]	-	-
