# Supplementary material for: Proteomic Changes during MCMV Infection Revealed by iTRAQ Quantitative Proteomic Analysis in Maize
Source: Int J Mol Sci. 2019 Dec 19;21(1):35. doi: 10.3390/ijms21010035 (PMC6981863; doi:10.3390/ijms21010035)
Supplement: Supplementary file 1 [file ijms-21-00035-s001.zip › ijms-652724-publish supplementary/Table S6-DEPs related to responses to cell redox homeostasis.xlsx]

## Sheet: Sheet1
Protein_ID	Mean_Ratio_M-VS-Mock	NCBInr Description	Swissprot Description	KOG Function-Description
GRMZM5G864335_P01	3.63	2-cys peroxiredoxin BAS1 [Zea mays]	1-Cys peroxiredoxin PER1 OS=Zea mays GN=PER1 PE=2 SV=1	Alkyl hydroperoxide reductase, thiol specific antioxidant and related enzymes
GRMZM2G139680_P01	3.39	unknown [Zea mays]	1-Cys peroxiredoxin PER1 OS=Zea mays GN=PER1 PE=2 SV=1	Alkyl hydroperoxide reductase, thiol specific antioxidant and related enzymes
GRMZM2G424053_P03	2.12	thioredoxin H-type [Zea mays]	Protein disulfide-isomerase OS=Zea mays GN=PDI PE=2 SV=1	Thioredoxin
GRMZM2G134889_P01	2.04	protein disulfide isomerase 3 precursor [Zea mays]	Protein disulfide-isomerase OS=Zea mays GN=PDI PE=2 SV=1	Protein disulfide isomerase (prolyl 4-hydroxylase beta subunit)
GRMZM5G806449_P02	1.76	Glutathione reductase cytosolic [Zea mays]	-	Pyridine nucleotide-disulphide oxidoreductase
GRMZM2G091481_P01	1.55	protein disulfide isomerase 1 [Zea mays]	Protein disulfide-isomerase OS=Zea mays GN=PDI PE=2 SV=1	Protein disulfide isomerase (prolyl 4-hydroxylase beta subunit)
GRMZM2G144653_P02	1.52	unknown [Zea mays]	Thioredoxin M-type, chloroplastic OS=Zea mays GN=TRM1 PE=2 SV=1	Thioredoxin
GRMZM2G163421_P01	1.46	protein disulfide isomerase 2 precursor [Zea mays]	Protein disulfide-isomerase OS=Zea mays GN=PDI PE=2 SV=1	Protein disulfide isomerase (prolyl 4-hydroxylase beta subunit)
GRMZM2G145895_P01	1.38	thiol-disulfide isomerase and thioredoxins isoform X1 [Zea mays]	-	-
GRMZM2G145595_P01	1.31	uncharacterized protein LOC100381818 isoform X1 [Zea mays]	-	Dihydrolipoamide dehydrogenase
AC208571.4_FGP001	0.82	Chloroplast protein HCF243 [Zea mays]	-	Predicted E3 ubiquitin ligase
GRMZM2G036921_P01	0.81	peroxiredoxin-5 [Zea mays]	-	Alkyl hydroperoxide reductase/peroxiredoxin
GRMZM2G436199_P01	0.8	uncharacterized protein LOC100278417 [Zea mays]	Thioredoxin M-type, chloroplastic OS=Zea mays GN=TRM1 PE=2 SV=1	Thioredoxin-like protein
GRMZM5G892522_P01	0.79	thioredoxin X [Zea mays]	Thioredoxin M-type, chloroplastic OS=Zea mays GN=TRM1 PE=2 SV=1	Thioredoxin-like protein
GRMZM2G070343_P02	0.77	putative thioredoxin superfamily protein [Zea mays]	Thioredoxin M-type, chloroplastic OS=Zea mays GN=TRM1 PE=2 SV=1	Thioredoxin-like protein
GRMZM2G117300_P01	0.73	grx_S16-glutaredoxin subgroup II [Zea mays]	-	Glutaredoxin-related protein
GRMZM2G181258_P01	0.73	thioredoxin M-type, chloroplastic-like [Zea mays]	Thioredoxin M-type, chloroplastic OS=Zea mays GN=TRM1 PE=2 SV=1	Thioredoxin-like protein
GRMZM2G014832_P01	0.72	grx_S12-glutaredoxin subgroup I [Zea mays]	-	Glutaredoxin and related proteins
GRMZM2G017419_P01	0.69	Putative thioredoxin superfamily protein [Zea mays]	Protein disulfide-isomerase OS=Zea mays GN=PDI PE=2 SV=1	Thioredoxin
GRMZM2G033198_P01	0.65	Thiol disulfide interchange protein txlA [Zea mays]	Thioredoxin M-type, chloroplastic OS=Zea mays GN=TRM1 PE=2 SV=1	Thioredoxin
